# Supplementary material for: Genetic evidence for male-biased dispersal in the Qinghai toad-headed agamid Phrynocephalus vlangalii and its potential link to individual social interactions
Source: Ecol Evol. 2013 Mar 20;3(5):1219–30. doi: 10.1002/ece3.532 (PMC3678477; doi:10.1002/ece3.532)
Supplement: Supplementary file 1 [file ece30003-1219-SD1.xlsx]

## Sheet: Sheet1
		Appendix S1: Descriptions of sample sites of the Qinghai toad-headed agamid Phrynocephalus vlangalii.
Sites	N	Sample site	Sample size	Number of males	Number of female	Latitude (˚N)	Longitude (˚E)	Area
1	1	R1	2	0	2	36.6703	95.0775	Railway
5	6	R2	3	1	2	36.6669	95.0836	Railway
6	3	R3	11	3	8	36.6495	95.0614	Railway
8	4	R4	2	2	0	36.6537	95.0655	Railway
9	1	R5	6	2	4	36.641	95.0543	Railway
10	3	R6	5	0	5	36.6356	95.0523	Railway
11	4	R7	10	2	8	36.6244	95.0375	Railway
12	2	R8	6	2	4	36.6163	95.0347	Railway
13	10	R9	7	0	7	36.6022	95.0225	Railway
14	5	R10	9	2	7	36.6028	95.0239	Railway
15	2	R11	8	3	5	36.598	95.0191	Railway
16	8	R12	57	26	31	36.5896	95.0094	Railway
17	51	R13	15	3	12	36.5827	95.0096	Railway
18	6	R14	6	3	3	36.5698	95.0019	Railway
19	1	R15	58	23	35	36.569	95.0039	Railway
44	2	R16	7	2	5	36.5553	94.991	Railway
45	6	R17	10	1	9	36.5404	94.9819	Railway
47	7	R18	11	3	8	36.5306	94.972	Railway
48	3	R19	6	2	4	36.5221	94.968	Railway
3	1	S1	26	9	17	36.3593	95.047	Southeastern
4	1	S2	1	1	0	36.3814	96.4067	Southeastern
20	2	S3	1	0	1	36.3824	96.3824	Southeastern
21	5	S4	3	0	3	36.3781	96.2617	Southeastern
22	5	S5	35	9	26	36.3746	96.1984	Southeastern
23	1	S6	10	1	9	36.3832	96.1356	Southeastern
24	9	S7	11	4	7	36.3832	95.9878	Southeastern
25	3	S8	1	1	0	36.3728	95.793	Southeastern
26	7	S9	4	0	4	36.3805	95.7451	Southeastern
27	11	S10	1	0	1	36.3729	95.6116	Southeastern
28	51	S11	1	0	1	36.3571	95.4542	Southeastern
29	2	S12	3	0	3	36.3395	95.365	Southeastern
30	8	S13	9	3	6	36.3243	95.2644	Southeastern
46	1
49	6
2	26
31	1
32	1
33	3
34	34
35	10
36	11
37	1
38	4
39	1
40	1
41	3
42	9
	343

## Sheet: Sheet3
Sites	N	Male	Female	Latitude (˚N)	Longitude (˚E)	Group assignment
2	26	9	17	36.3593	95.047	southeastern
16	8	3	5	36.598	95.0191	western
17	51	24	27	36.5892	95.0122	western
18	6	3	3	36.5698	95.0019	western
28	51	23	28	36.569	95.0039	eastern
34	34	9	25	36.3746	96.1984	southeastern
36	11	4	7	36.3832	95.9878	southeastern
42	9	3	6	36.3243	95.2644	southeastern
47	7	3	4	36.5306	94.972	western
	203	81	122
