# Supplementary material for: Genetic evidence for male-biased dispersal in the Qinghai toad-headed agamid Phrynocephalus vlangalii and its potential link to individual social interactions
Source: Ecol Evol. 2013 Mar 20;3(5):1219–30. doi: 10.1002/ece3.532 (PMC3678477; doi:10.1002/ece3.532)
Supplement: Supplementary file 2 [file ece30003-1219-SD2.xlsx]

## Sheet: Sheet1
Appendix S2: Raw microsatellite DNA genotype data.
Sample ID	Area	Sex	Site	Latitude	Longitude	Phr27		Phr75		Phr160		PVMS38		PVMS35		PVMS12		PVMS18		Phr79		Phr63
206	Railway	female	r1	36.6703	95.0775	245	247	355	363	129	151	176	192	249	257	153	153	135	135	284	284	266	270
207	Railway	female	r1	36.6703	95.0775	245	255	323	325	147	147	166	196	241	245	153	179	147	147	284	286	262	268
4	Railway	male	r10	36.6028	95.0239	243	245	309	339	147	147	148	152	243	253	155	187	135	135	294	296	268	268
92	Railway	male	r10	36.6011	95.0223	243	243	355	355	135	147	190	202	245	259	153	177	137	137	288	306	266	268
93	Railway	female	r10	36.6011	95.0223	243	243	319	327	151	151	168	210	243	259	155	155	133	149	300	300	266	266
94	Railway	female	r10	36.6011	95.0223	237	273	319	319	131	159	152	196	249	253	167	167	135	135	298	308	264	266
95	Railway	female	r10	36.6011	95.0223	271	271	319	323	147	147	152	200	245	257	151	151	141	159	286	296	268	268
96	Railway	female	r10	36.6011	95.0223	243	263	339	339	131	147	152	166	243	263	167	169	133	141	290	290	268	268
97	Railway	female	r10	36.6011	95.0223	253	271	323	359	131	147	152	166	249	249	153	169	131	149	286	290	268	272
98	Railway	female	r10	36.6011	95.0223	261	309	319	329	131	147	152	152	249	249	167	167	133	133	288	302	246	262
99	Railway	female	r10	36.6011	95.0223	241	241	345	371	131	153	152	152	251	259	155	155	133	133	296	302	262	266
53	Railway	male	r11	36.598	95.0191	243	243	325	353	135	153	168	188	247	259	153	153	135	135	306	308	262	268
54	Railway	male	r11	36.598	95.0191	243	267	325	353	135	153	168	188	247	259	153	153	135	137	306	308	262	268
55	Railway	male	r11	36.598	95.0191	243	245	321	327	131	131	154	156	251	251	153	155	135	151	296	304	262	262
56	Railway	female	r11	36.598	95.0191	247	249	323	339	147	159	152	194	245	261	157	165	133	133	286	304	248	268
57	Railway	female	r11	36.598	95.0191	243	267	313	319	131	131	188	196	249	259	153	165	133	133	290	308	262	272
58	Railway	female	r11	36.598	95.0191	243	275	311	345	131	147	164	188	249	249	153	153	137	155	296	308	262	262
59	Railway	female	r11	36.598	95.0191	267	273	319	329	131	147	164	180	249	249	153	153	133	145	296	306	270	276
60	Railway	female	r11	36.598	95.0191	253	261	323	345	131	153	154	180	249	249	155	155	133	133	288	290	260	262
5	Railway	female	r12	36.5896	95.0094	253	271	325	327	131	131	152	194	241	245	153	153	133	145	290	292	266	270
6	Railway	female	r12	36.5896	95.0094	245	245	323	371	131	167	166	170	245	245	153	153	147	149	288	306	262	266
7	Railway	female	r12	36.5896	95.0094	267	271	309	365	131	159	152	174	249	259	153	185	107	145	304	308	260	264
8	Railway	female	r12	36.5896	95.0094	243	243	309	319	131	151	180	194	259	259	153	167	133	137	288	288	264	264
9	Railway	male	r12	36.5896	95.0094	245	267	319	331	147	147	166	202	225	245	153	153	133	149	290	300	262	262
10	Railway	male	r12	36.5896	95.0094	245	251	319	331	135	147	168	174	245	249	151	187	133	133	298	306	268	268
61	Railway	male	r12	36.5892	95.0122	305	307	309	339	131	151	188	192	249	249	153	167	135	135	296	296	260	270
62	Railway	male	r12	36.5892	95.0122	245	267	337	371	131	167	170	210	245	249	153	153	113	147	288	294	260	262
63	Railway	male	r12	36.5892	95.0122	305	307	323	363	151	167	166	192	241	249	153	153	135	141	292	294	266	268
64	Railway	male	r12	36.5892	95.0122	245	245	309	323	131	167	166	176	241	253	155	155	133	133	276	280	260	268
65	Railway	female	r12	36.5892	95.0122	243	253	309	345	151	167	152	180	249	259	153	191	133	133	284	288	264	274
66	Railway	female	r12	36.5892	95.0122	253	273	309	319	131	151	152	152	243	249	153	169	133	133	302	306	246	262
67	Railway	female	r12	36.5892	95.0122	243	273	309	319	147	151	152	166	241	249	153	153	133	165	296	306	262	262
68	Railway	female	r12	36.5892	95.0122	271	307	319	339	131	147	152	192	249	249	153	167	135	165	294	306	262	264
69	Railway	female	r12	36.5892	95.0122	245	253	319	343	147	151	152	166	243	261	169	185	133	135	282	302	266	272
70	Railway	female	r12	36.5892	95.0122	245	273	309	319	129	131	152	152	249	253	153	153	107	155	284	302	262	268
71	Railway	female	r12	36.5892	95.0122	243	251	325	331	131	131	190	196	249	259	153	169	107	135	294	294	258	264
259	Railway	male	r12	36.5892	95.0122	245	269	319	321	151	151	174	174	251	261	149	151	147	149	288	298	260	262
260	Railway	male	r12	36.5892	95.0122	249	267	321	321	131	147	174	176	247	247	151	185	135	135	296	296	268	268
261	Railway	male	r12	36.5892	95.0122	249	267	311	329	131	131	184	184	245	251	151	151	135	153	300	306	260	262
262	Railway	male	r12	36.5892	95.0122	241	269	333	369	131	131	188	196	251	251	151	169	133	163	294	320	256	270
263	Railway	male	r12	36.5892	95.0122	243	273	319	321	135	151	164	196	251	251	149	151	107	149	294	296	268	270
264	Railway	male	r12	36.5892	95.0122	241	251	311	359	131	147	152	168	243	243	149	151	133	133	306	320	262	268
265	Railway	male	r12	36.5892	95.0122	243	269	319	345	131	159	152	190	259	261	151	151	133	147	296	304	264	270
266	Railway	male	r12	36.5892	95.0122	249	273	311	323	131	151	176	194	225	261	151	177	127	155	290	298	262	270
267	Railway	male	r12	36.5892	95.0122	241	241	321	341	135	135	152	152	241	263	149	151	127	145	300	300	256	264
268	Railway	male	r12	36.5892	95.0122	243	273	319	359	131	147	152	152	251	251	151	167	133	133	298	320	256	268
269	Railway	male	r12	36.5892	95.0122	271	271	319	327	135	135	152	166	253	253	151	167	127	133	290	294	268	270
270	Railway	male	r12	36.5892	95.0122	241	267	311	325	131	151	166	194	249	253	149	151	129	163	296	296	266	272
271	Railway	male	r12	36.5892	95.0122	247	257	311	331	159	167	164	190	255	263	151	151	123	161	288	320	258	266
272	Railway	male	r12	36.5892	95.0122	241	249	311	357	131	131	152	166	245	245	151	167	123	165	290	306	262	262
273	Railway	male	r12	36.5892	95.0122	245	273	311	345	147	159	152	166	241	261	151	153	123	147	290	308	264	272
274	Railway	male	r12	36.5892	95.0122	249	273	329	329	131	147	164	198	241	251	149	151	149	161	300	320	266	268
275	Railway	male	r12	36.5892	95.0122	243	265	319	333	135	147	152	166	225	247	151	151	133	135	292	292	262	262
276	Railway	male	r12	36.5892	95.0122	245	245	319	319	151	151	166	210	257	257	167	169	137	145	282	294	260	262
277	Railway	male	r12	36.5892	95.0122	267	271	323	345	147	151	152	212	241	251	151	167	133	139	296	298	246	272
278	Railway	male	r12	36.5892	95.0122	249	271	339	347	131	147	166	196	241	263	149	151	127	145	290	296	268	268
279	Railway	female	r12	36.5892	95.0122	269	277	319	369	131	147	166	194	259	261	151	151	127	147	296	296	264	272
280	Railway	female	r12	36.5892	95.0122	249	269	319	321	129	135	152	196	241	261	149	151	147	149	296	296	260	270
281	Railway	female	r12	36.5892	95.0122	249	277	319	355	131	147	164	164	249	249	149	151	133	133	296	296	258	268
282	Railway	female	r12	36.5892	95.0122	273	273	311	353	135	147	152	170	251	251	149	151	145	163	298	298	260	262
283	Railway	female	r12	36.5892	95.0122	241	243	347	363	131	151	152	152	251	263	149	151	133	139	292	294	266	272
284	Railway	female	r12	36.5892	95.0122	249	265	321	347	147	159	152	188	247	261	139	153	127	133	298	298	258	262
285	Railway	female	r12	36.5892	95.0122	241	243	329	341	-9	-9	176	194	255	261	151	151	151	163	292	306	256	266
286	Railway	female	r12	36.5892	95.0122	251	251	303	369	131	131	150	150	249	249	151	165	123	129	290	294	258	266
287	Railway	female	r12	36.5892	95.0122	249	265	343	353	147	147	188	198	251	261	139	151	133	137	300	300	262	262
288	Railway	female	r12	36.5892	95.0122	241	249	333	367	135	135	152	186	241	255	151	167	123	125	288	320	262	264
289	Railway	female	r12	36.5892	95.0122	273	277	303	331	147	147	152	190	245	251	151	151	127	145	288	296	268	268
290	Railway	female	r12	36.5892	95.0122	241	267	327	359	131	147	152	194	241	251	149	187	107	113	292	306	268	270
291	Railway	female	r12	36.5892	95.0122	241	243	311	323	145	157	166	176	251	261	151	151	139	151	300	306	262	262
292	Railway	female	r12	36.5892	95.0122	251	263	323	345	131	147	152	166	247	257	151	151	125	133	298	300	262	268
293	Railway	female	r12	36.5892	95.0122	243	263	311	327	131	147	152	198	247	247	151	151	113	123	290	296	256	262
294	Railway	female	r12	36.5892	95.0122	269	271	319	359	131	147	168	174	243	269	151	165	139	145	296	302	262	276
295	Railway	female	r12	36.5892	95.0122	259	259	329	329	135	151	164	194	241	241	151	151	125	145	292	296	262	264
296	Railway	female	r12	36.5892	95.0122	249	271	311	345	131	153	152	152	251	251	151	155	145	145	274	298	268	268
297	Railway	female	r12	36.5892	95.0122	241	269	311	369	131	147	152	188	241	261	151	169	123	133	290	300	260	262
298	Railway	female	r12	36.5892	95.0122	249	267	319	321	147	147	168	176	269	269	151	151	113	139	296	302	268	276
3	Railway	female	r13	36.5859	95.0122	261	261	319	323	131	159	152	152	249	249	155	171	133	133	290	296	268	268
100	Railway	male	r13	36.5843	95.0104	275	275	317	317	131	147	152	212	249	249	153	153	133	133	290	304	258	272
101	Railway	female	r13	36.5843	95.0104	255	269	309	327	131	151	152	200	245	259	155	155	147	149	306	308	264	264
102	Railway	female	r13	36.5843	95.0104	251	251	327	367	129	167	154	174	249	249	153	153	135	135	286	298	260	266
110	Railway	male	r13	36.5827	95.0096	267	267	319	345	131	147	152	152	251	251	153	153	147	147	288	306	268	268
111	Railway	male	r13	36.5827	95.0096	267	273	319	323	131	131	110	116	249	249	151	151	123	161	280	282	262	268
112	Railway	female	r13	36.5827	95.0096	243	271	323	337	135	159	152	174	251	251	153	167	123	135	290	290	258	272
113	Railway	female	r13	36.5827	95.0096	245	261	309	363	147	153	166	204	259	259	153	157	145	149	288	294	272	272
114	Railway	female	r13	36.5827	95.0096	275	275	309	325	147	153	148	192	245	257	155	155	139	139	288	290	264	268
115	Railway	female	r13	36.5827	95.0096	243	269	345	359	147	159	152	198	249	249	153	153	131	145	290	300	246	260
116	Railway	female	r13	36.5827	95.0096	267	267	319	359	141	147	152	152	241	249	153	185	135	135	298	306	260	268
117	Railway	female	r13	36.5827	95.0096	271	275	323	337	147	151	152	164	259	259	147	153	149	149	300	302	262	264
118	Railway	female	r13	36.5827	95.0096	243	267	309	345	131	151	174	180	249	249	153	183	145	145	298	298	260	262
119	Railway	female	r13	36.5827	95.0096	243	269	353	367	135	161	152	210	255	255	167	179	133	145	286	292	264	272
120	Railway	female	r13	36.5827	95.0096	251	251	323	333	131	159	152	198	249	249	155	171	113	145	296	300	266	268
72	Railway	female	r14	36.5698	95.0019	241	271	321	343	153	159	148	152	241	249	155	155	135	135	292	296	264	266
73	Railway	male	r14	36.5698	95.0019	267	267	319	347	135	159	174	188	243	267	153	153	137	137	290	300	264	268
74	Railway	male	r14	36.5698	95.0019	267	269	319	319	135	151	152	174	247	247	153	153	133	133	298	300	254	268
75	Railway	male	r14	36.5698	95.0019	267	267	321	361	131	147	168	174	243	257	153	153	135	135	290	296	252	256
76	Railway	female	r14	36.5698	95.0019	245	253	319	323	147	159	152	152	239	243	153	153	141	141	284	308	260	266
77	Railway	female	r14	36.5698	95.0019	243	245	321	321	131	167	190	198	253	253	155	155	133	133	294	296	262	274
103	Railway	female	r15	36.5693	95.0023	245	245	319	323	131	135	196	196	245	245	153	153	133	133	296	302	270	270
104	Railway	female	r15	36.5693	95.0023	245	253	319	319	131	135	148	190	247	247	153	153	135	153	290	292	260	264
105	Railway	female	r15	36.5693	95.0023	263	269	319	321	135	159	166	196	241	251	153	153	133	137	288	296	260	268
106	Railway	female	r15	36.5693	95.0023	245	245	323	361	135	147	152	152	249	255	153	153	133	149	298	298	266	268
107	Railway	female	r15	36.5693	95.0023	245	267	323	365	131	135	184	194	243	249	153	163	137	137	298	298	270	270
108	Railway	female	r15	36.5693	95.0023	267	267	321	353	147	151	148	166	245	251	153	153	123	125	286	298	268	268
109	Railway	female	r15	36.5693	95.0023	245	253	319	323	135	159	166	190	249	249	153	153	135	155	296	296	260	268
121	Railway	male	r15	36.569	95.0039	241	273	319	323	151	159	164	164	247	247	169	169	133	149	296	300	268	276
122	Railway	male	r15	36.569	95.0039	253	255	351	367	131	135	152	188	259	265	153	153	135	135	288	300	260	264
123	Railway	male	r15	36.569	95.0039	255	255	321	321	131	131	152	194	241	249	147	155	133	139	286	286	264	268
124	Railway	male	r15	36.569	95.0039	267	267	347	361	131	151	174	196	245	249	153	169	133	133	290	300	258	276
125	Railway	female	r15	36.569	95.0039	245	253	319	327	131	147	152	164	247	247	153	153	137	147	302	308	264	264
126	Railway	female	r15	36.569	95.0039	243	245	323	361	135	161	166	178	245	261	151	151	135	135	296	296	264	270
127	Railway	female	r15	36.569	95.0039	243	245	323	363	135	161	148	166	241	259	153	171	135	135	286	296	264	268
128	Railway	female	r15	36.569	95.0039	261	263	351	369	131	161	154	176	241	251	151	151	135	141	288	302	264	268
129	Railway	female	r15	36.569	95.0039	261	273	319	323	135	151	154	166	247	247	151	151	133	149	292	294	260	276
130	Railway	female	r15	36.569	95.0039	261	271	321	321	147	159	148	182	249	249	155	155	135	139	290	290	254	272
131	Railway	male	r15	36.569	95.0039	245	269	357	365	159	161	196	196	245	263	153	153	139	139	278	290	260	264
132	Railway	male	r15	36.569	95.0039	253	269	319	323	131	151	190	196	249	249	153	153	143	143	290	298	264	276
133	Railway	female	r15	36.569	95.0039	255	255	319	361	131	167	152	182	249	249	151	151	133	135	278	308	264	268
134	Railway	female	r15	36.569	95.0039	245	269	365	365	131	161	148	168	249	255	153	153	137	141	278	296	268	270
135	Railway	female	r15	36.569	95.0039	247	247	321	361	147	147	166	190	259	259	149	157	133	137	284	292	262	264
299	Railway	male	r15	36.569	95.0039	241	269	319	361	147	147	164	182	255	259	151	161	113	139	290	296	258	268
300	Railway	male	r15	36.569	95.0039	247	259	303	357	147	147	188	196	247	251	151	153	125	133	296	304	264	266
301	Railway	male	r15	36.569	95.0039	251	269	323	353	133	133	166	196	241	251	151	153	133	155	296	296	270	270
302	Railway	male	r15	36.569	95.0039	241	249	311	367	151	159	152	174	241	251	151	151	135	151	292	300	266	276
303	Railway	male	r15	36.569	95.0039	243	271	303	355	131	131	152	196	241	255	149	151	123	149	294	296	258	264
304	Railway	male	r15	36.569	95.0039	269	271	323	363	131	167	152	166	241	263	151	153	133	133	278	278	262	268
305	Railway	male	r15	36.569	95.0039	267	271	303	353	147	147	148	152	251	253	151	151	137	141	288	290	256	258
306	Railway	male	r15	36.569	95.0039	265	271	353	365	147	159	152	166	251	257	147	151	107	133	292	308	262	266
307	Railway	male	r15	36.569	95.0039	271	271	303	371	131	147	174	174	251	253	151	155	127	141	288	298	268	272
308	Railway	male	r15	36.569	95.0039	263	269	325	349	135	167	152	174	253	253	151	151	133	147	290	306	264	272
309	Railway	male	r15	36.569	95.0039	271	271	319	345	131	147	152	180	241	267	151	151	147	149	278	296	260	266
310	Railway	male	r15	36.569	95.0039	241	271	351	353	159	159	152	186	241	251	151	153	123	149	290	300	266	268
311	Railway	male	r15	36.569	95.0039	243	271	355	357	149	159	152	168	251	251	151	151	123	135	300	300	266	272
312	Railway	male	r15	36.569	95.0039	241	243	359	361	151	163	188	190	241	251	151	167	133	151	296	296	258	264
313	Railway	male	r15	36.569	95.0039	243	243	363	365	135	147	152	194	243	259	151	179	133	149	278	308	262	266
314	Railway	male	r15	36.569	95.0039	243	251	319	319	131	131	168	168	247	249	151	155	133	151	300	302	262	268
315	Railway	male	r15	36.569	95.0039	239	251	319	365	135	167	154	174	253	255	151	169	133	135	296	296	258	268
316	Railway	female	r15	36.569	95.0039	251	271	319	321	147	147	184	188	253	253	149	151	123	143	290	294	268	268
317	Railway	female	r15	36.569	95.0039	251	267	345	353	135	151	174	198	257	261	149	151	133	135	292	300	254	276
318	Railway	female	r15	36.569	95.0039	259	259	319	323	135	159	148	164	251	251	149	169	143	165	288	288	258	264
319	Railway	female	r15	36.569	95.0039	243	249	329	353	147	159	186	212	251	255	151	151	123	135	290	310	266	266
320	Railway	female	r15	36.569	95.0039	241	241	301	311	131	151	152	174	235	253	151	165	135	145	296	298	256	268
321	Railway	female	r15	36.569	95.0039	273	273	311	365	135	151	148	152	249	257	151	161	133	149	288	308	268	276
322	Railway	female	r15	36.569	95.0039	271	277	319	351	151	167	170	174	235	241	151	151	107	135	298	298	262	272
323	Railway	female	r15	36.569	95.0039	271	273	311	365	131	151	148	152	249	261	153	161	107	149	288	300	268	276
324	Railway	female	r15	36.569	95.0039	251	267	319	325	131	161	174	198	249	257	151	151	133	133	278	296	256	270
325	Railway	female	r15	36.569	95.0039	241	259	311	319	135	135	184	186	251	251	151	151	133	155	298	298	258	268
326	Railway	female	r15	36.569	95.0039	243	251	303	369	135	147	152	152	241	255	151	151	135	135	290	300	264	272
327	Railway	female	r15	36.569	95.0039	267	269	319	319	131	149	174	212	251	251	147	149	133	133	296	296	254	256
328	Railway	female	r15	36.569	95.0039	243	251	329	365	147	149	164	194	251	255	151	151	133	137	292	302	262	268
329	Railway	female	r15	36.569	95.0039	271	271	365	369	131	151	148	174	241	257	151	151	137	137	278	294	268	268
330	Railway	female	r15	36.569	95.0039	271	271	311	353	135	147	178	198	255	259	153	169	107	137	272	298	266	268
331	Railway	female	r15	36.569	95.0039	241	267	319	319	135	135	152	184	241	245	151	167	123	137	298	306	254	258
332	Railway	female	r15	36.569	95.0039	243	251	323	369	135	147	152	174	241	255	151	151	133	135	300	300	264	268
333	Railway	female	r15	36.569	95.0039	269	273	323	361	135	135	152	166	247	257	151	153	113	133	308	308	256	270
334	Railway	female	r15	36.569	95.0039	249	269	303	319	135	159	152	166	261	263	151	161	135	137	294	296	264	272
1	Railway	female	r16	36.5553	94.991	245	267	319	337	131	151	152	152	241	259	155	155	123	127	290	298	262	262
208	Railway	male	r16	36.5582	94.9942	243	267	321	353	135	167	152	166	249	259	153	153	123	137	296	296	262	272
209	Railway	male	r16	36.5582	94.9942	267	271	321	321	149	149	164	184	237	257	153	163	123	153	280	284	268	272
210	Railway	female	r16	36.5582	94.9942	253	267	319	319	131	151	192	194	251	259	153	153	123	123	286	288	262	272
211	Railway	female	r16	36.5582	94.9942	247	261	319	371	131	153	152	178	249	249	155	155	123	137	296	308	262	272
212	Railway	female	r16	36.5582	94.9942	243	271	319	371	141	165	154	182	255	255	153	153	125	149	296	298	258	268
213	Railway	female	r16	36.5582	94.9942	243	267	319	357	131	151	164	192	251	251	153	157	125	153	284	298	260	272
136	Railway	male	r17	36.5404	94.9819	243	271	319	325	131	151	152	178	227	259	153	153	133	149	296	296	264	272
137	Railway	female	r17	36.5404	94.9819	243	273	301	301	151	151	178	182	243	247	153	153	123	123	286	296	266	274
138	Railway	female	r17	36.5221	94.968	253	271	319	361	135	147	152	178	235	249	153	153	137	137	272	288	258	260
139	Railway	female	r17	36.5221	94.968	247	259	309	321	131	131	190	200	251	251	163	167	147	147	304	306	258	278
140	Railway	female	r17	36.5221	94.968	243	307	361	367	131	135	174	198	235	241	153	169	125	125	296	296	258	268
141	Railway	female	r17	36.5221	94.968	243	267	317	351	147	147	176	196	251	251	153	153	141	141	290	296	268	274
142	Railway	female	r17	36.5221	94.968	267	267	319	319	131	135	152	174	247	253	153	153	123	141	286	292	254	268
143	Railway	female	r17	36.5221	94.968	261	261	309	333	131	147	168	198	241	249	153	169	123	123	296	296	258	272
144	Railway	female	r17	36.5221	94.968	243	253	309	319	147	147	152	168	249	249	153	169	137	137	288	296	260	272
145	Railway	female	r17	36.5221	94.968	253	261	333	361	147	147	152	168	249	249	153	169	137	137	288	296	260	272
78	Railway	female	r18	36.5275	94.9709	269	269	329	329	131	147	174	188	251	259	151	167	137	149	276	296	262	278
215	Railway	male	r18	36.5306	94.972	245	253	319	323	147	149	152	174	259	259	153	153	123	153	278	284	264	268
216	Railway	male	r18	36.5306	94.972	269	269	301	319	129	147	152	174	237	237	167	189	123	123	288	294	256	268
217	Railway	male	r18	36.5306	94.972	269	269	319	319	131	147	152	172	249	253	153	167	125	135	280	296	258	266
218	Railway	female	r18	36.5306	94.972	269	271	319	345	131	167	148	186	241	241	163	165	123	137	264	280	260	268
219	Railway	female	r18	36.5306	94.972	253	271	325	341	131	147	194	198	241	255	153	153	121	123	288	288	260	268
220	Railway	female	r18	36.5306	94.972	245	259	319	325	135	167	152	174	241	249	153	171	123	145	300	300	270	270
221	Railway	female	r18	36.5306	94.972	259	259	319	329	131	135	166	196	259	259	153	163	139	139	276	298	258	268
222	Railway	female	r18	36.5262	94.9685	261	261	317	325	147	147	152	174	249	253	153	171	123	149	280	290	262	272
223	Railway	female	r18	36.5262	94.9685	245	261	319	323	131	147	152	166	249	249	165	171	125	153	298	298	266	266
224	Railway	female	r18	36.5262	94.9685	261	267	321	321	135	135	192	196	251	251	153	163	123	155	298	302	258	258
230	Railway	male	r19	36.5221	94.968	253	271	313	317	131	175	152	192	261	261	155	167	145	149	294	296	272	276
231	Railway	male	r19	36.5221	94.968	261	273	319	323	131	147	190	190	245	247	169	169	135	151	286	296	272	276
232	Railway	female	r19	36.5221	94.968	243	243	301	319	131	131	152	198	251	257	155	165	133	143	296	296	254	266
233	Railway	female	r19	36.5221	94.968	245	249	325	353	131	135	176	192	249	249	153	153	135	135	296	296	262	268
234	Railway	female	r19	36.5221	94.968	261	263	333	349	131	147	186	198	253	259	153	157	133	133	290	292	260	272
235	Railway	female	r19	36.5221	94.968	263	263	309	323	131	149	162	176	247	247	153	163	123	137	288	298	258	266
204	Railway	male	r2	36.6664	95.0765	257	271	321	321	129	131	184	202	241	257	153	157	125	135	292	292	264	272
205	Railway	female	r2	36.6664	95.0765	261	261	319	325	131	147	166	174	245	259	155	155	137	145	292	298	262	268
214	Railway	female	r2	36.6669	95.0836	261	271	359	365	135	151	158	176	249	259	153	193	125	155	288	298	258	260
19	Railway	female	r3	36.6495	95.0614	247	259	323	345	147	147	148	156	249	249	153	153	135	153	298	302	262	268
20	Railway	male	r3	36.6495	95.0614	245	245	351	363	131	147	152	202	247	255	153	169	113	145	296	296	260	270
21	Railway	female	r3	36.6495	95.0614	245	245	323	325	131	159	152	196	249	253	165	197	147	147	286	294	262	264
22	Railway	female	r3	36.6495	95.0614	245	269	323	323	131	131	152	190	241	251	153	153	107	133	290	292	268	272
24	Railway	female	r3	36.659	95.0692	269	271	319	325	129	147	168	168	243	247	169	169	139	139	296	300	260	262
25	Railway	male	r3	36.659	95.0692	243	271	325	325	147	151	152	180	241	249	153	153	133	151	286	294	260	262
26	Railway	male	r3	36.659	95.0692	267	271	323	323	151	167	166	174	247	247	155	163	135	135	288	298	262	268
27	Railway	female	r3	36.6461	95.0586	237	271	323	323	131	159	166	194	235	253	167	167	133	133	268	298	260	266
28	Railway	female	r3	36.6461	95.0586	255	267	319	363	129	149	152	152	249	249	153	153	133	133	286	296	272	276
29	Railway	female	r3	36.6461	95.0586	243	243	363	365	129	147	148	166	261	261	153	153	139	139	286	288	262	272
30	Railway	female	r3	36.6461	95.0586	267	275	325	375	147	167	152	180	259	263	153	153	149	153	296	302	262	272
79	Railway	male	r4	36.6537	95.0655	267	267	309	309	151	167	174	196	259	259	153	153	107	133	282	296	262	262
80	Railway	male	r4	36.6537	95.0655	253	253	345	345	147	151	152	192	245	249	153	163	133	133	280	286	266	268
12	Railway	female	r5	36.641	95.0543	271	271	349	349	151	151	166	180	249	259	153	153	123	125	280	292	262	266
13	Railway	male	r5	36.641	95.0543	245	263	319	359	131	147	166	166	253	259	153	165	129	129	290	290	260	260
14	Railway	female	r5	36.641	95.0543	279	279	319	361	131	147	152	192	249	249	153	153	149	149	296	300	266	272
23	Railway	female	r5	36.6363	95.0505	243	253	321	329	135	151	152	166	237	249	171	171	145	161	296	298	268	268
31	Railway	male	r5	36.636	95.0503	245	247	355	357	147	167	174	210	245	255	149	153	133	137	304	304	260	262
32	Railway	female	r5	36.636	95.0503	243	263	317	317	135	135	166	174	245	259	153	197	135	135	302	306	262	266
81	Railway	female	r6	36.6356	95.0523	241	267	323	367	135	151	152	192	225	225	153	165	133	133	284	300	268	272
82	Railway	female	r6	36.6356	95.0523	245	253	313	369	131	131	152	188	243	259	153	167	135	135	290	296	258	268
83	Railway	female	r6	36.6356	95.0523	243	253	319	321	141	151	152	152	241	249	151	151	135	135	282	300	262	272
84	Railway	female	r6	36.6356	95.0523	253	253	325	325	129	131	166	190	241	259	167	187	133	147	296	300	262	272
85	Railway	female	r6	36.6356	95.0523	243	257	345	345	129	131	152	166	257	257	153	153	137	149	290	300	272	274
33	Railway	female	r7	36.6244	95.0375	241	267	319	365	131	131	152	200	241	241	167	187	137	137	280	302	260	268
34	Railway	female	r7	36.6244	95.0375	259	271	323	325	129	135	152	164	241	261	147	153	145	151	290	296	266	268
35	Railway	male	r7	36.6244	95.0375	255	267	319	357	129	131	192	192	249	261	153	165	133	133	286	302	258	276
36	Railway	male	r7	36.6244	95.0375	243	245	325	345	131	151	166	180	255	263	147	153	119	157	296	300	270	276
37	Railway	female	r7	36.6244	95.0375	243	243	321	331	129	131	148	196	249	259	153	157	135	137	294	306	262	266
38	Railway	female	r7	36.6244	95.0375	267	267	323	323	151	151	174	178	251	255	153	187	137	137	284	294	266	268
39	Railway	female	r7	36.6244	95.0375	245	245	329	363	131	147	152	152	251	255	153	177	133	133	298	304	264	266
40	Railway	female	r7	36.6244	95.0375	245	253	327	347	129	147	148	176	249	249	153	187	133	147	286	308	260	268
41	Railway	female	r7	36.6244	95.0375	243	245	325	353	129	131	152	166	249	249	153	153	135	151	296	300	260	268
42	Railway	female	r7	36.6244	95.0375	247	253	319	321	129	129	166	200	225	251	153	153	137	137	284	288	262	276
86	Railway	male	r8	36.6163	95.0347	245	265	329	367	151	167	186	192	251	251	153	167	133	135	280	298	262	266
87	Railway	male	r8	36.6163	95.0347	243	251	309	345	131	135	166	176	261	261	147	153	133	137	290	304	258	260
88	Railway	female	r8	36.6163	95.0347	245	255	357	377	129	159	152	192	241	249	153	157	135	153	286	298	262	276
89	Railway	female	r8	36.6163	95.0347	271	271	319	355	131	169	152	196	241	257	151	151	135	135	288	304	268	268
90	Railway	female	r8	36.6163	95.0347	243	265	323	335	147	159	174	202	259	259	153	167	127	147	298	298	264	276
91	Railway	female	r8	36.6209	95.0395	241	245	319	329	151	167	176	188	225	253	153	157	135	149	286	298	266	270
43	Railway	female	r9	36.6115	95.0301	245	245	319	375	131	151	194	194	249	249	153	167	133	137	294	304	260	262
44	Railway	female	r9	36.6115	95.0301	245	245	319	363	167	167	152	192	249	249	153	159	135	149	286	304	260	264
45	Railway	female	r9	36.6115	95.0301	267	271	301	367	131	147	152	196	241	245	167	177	133	145	290	314	260	272
46	Railway	female	r9	36.6115	95.0301	249	251	319	319	129	135	166	186	259	259	153	153	137	137	288	298	260	270
47	Railway	female	r9	36.6115	95.0301	243	269	319	355	131	135	152	166	261	261	153	153	135	135	290	296	260	266
48	Railway	female	r9	36.6089	95.0282	249	253	309	319	131	131	174	190	249	249	151	185	133	137	294	298	268	268
49	Railway	female	r9	36.6089	95.0282	245	245	309	333	131	167	152	174	249	249	153	153	133	147	288	298	260	260
2	Southeastern	male	s1	36.3593	95.047	245	271	309	345	131	147	196	204	261	261	153	153	123	153	276	298	258	270
335	Southeastern	male	s1	36.3593	95.047	243	243	325	341	147	167	192	196	241	261	151	183	145	151	288	296	258	280
336	Southeastern	male	s1	36.3593	95.047	249	269	311	343	131	131	194	198	249	251	149	153	137	145	276	298	260	260
337	Southeastern	male	s1	36.3593	95.047	247	267	325	369	131	147	188	198	247	257	151	155	135	161	298	298	258	260
338	Southeastern	male	s1	36.3593	95.047	241	243	325	363	141	147	152	174	241	255	165	165	123	151	300	304	260	266
339	Southeastern	male	s1	36.3593	95.047	241	269	349	377	131	131	186	192	241	249	147	161	141	149	298	298	258	266
340	Southeastern	male	s1	36.3593	95.047	247	251	323	329	147	147	152	166	257	263	151	179	123	139	298	308	272	286
341	Southeastern	male	s1	36.3593	95.047	243	249	311	321	131	135	152	174	241	249	153	179	135	145	298	300	254	262
342	Southeastern	male	s1	36.3593	95.047	261	263	325	347	147	151	152	152	247	251	151	151	125	135	296	298	258	268
343	Southeastern	female	s1	36.3593	95.047	251	301	325	379	131	135	164	174	251	257	151	151	123	141	296	298	260	268
344	Southeastern	female	s1	36.3593	95.047	239	251	347	361	131	147	166	200	251	257	151	169	123	145	298	306	260	268
345	Southeastern	female	s1	36.3593	95.047	243	251	311	345	131	147	152	174	251	251	151	165	123	133	296	308	266	268
346	Southeastern	female	s1	36.3593	95.047	243	251	325	341	147	147	152	152	249	257	151	167	123	149	298	306	260	268
347	Southeastern	female	s1	36.3593	95.047	269	269	311	377	131	147	184	196	241	261	161	165	137	141	288	296	266	272
348	Southeastern	female	s1	36.3593	95.047	241	273	311	329	147	147	174	196	251	259	163	165	137	149	288	298	260	272
349	Southeastern	female	s1	36.3593	95.047	241	251	361	363	131	147	174	174	255	257	165	165	123	145	290	298	274	280
350	Southeastern	female	s1	36.3593	95.047	241	249	347	349	131	159	152	174	247	251	165	165	135	145	286	296	258	266
351	Southeastern	female	s1	36.3593	95.047	243	259	319	349	141	147	152	172	241	267	151	151	127	149	298	298	260	280
352	Southeastern	female	s1	36.3593	95.047	243	273	321	321	131	151	152	152	247	261	151	151	127	131	288	304	266	274
353	Southeastern	female	s1	36.3593	95.047	237	249	325	327	131	167	174	174	249	251	151	161	141	145	284	286	272	272
354	Southeastern	female	s1	36.3593	95.047	247	273	311	365	131	147	164	166	251	261	149	155	133	135	292	304	266	272
355	Southeastern	female	s1	36.3593	95.047	241	243	311	319	131	147	174	174	247	249	151	165	143	149	286	300	262	272
356	Southeastern	female	s1	36.3593	95.047	243	265	319	343	131	151	166	196	241	241	151	151	133	135	292	306	268	280
357	Southeastern	female	s1	36.3593	95.047	243	273	319	347	131	167	174	202	251	261	147	165	123	125	300	306	256	262
358	Southeastern	female	s1	36.3593	95.047	247	263	321	369	133	141	174	186	241	247	149	151	145	145	298	298	258	266
359	Southeastern	female	s1	36.3593	95.047	239	267	311	341	131	131	174	200	247	263	147	179	139	151	286	290	268	270
194	Southeastern	female	s10	36.3729	95.6116	307	309	317	349	131	159	184	194	247	259	155	155	107	145	294	296	258	258
195	Southeastern	female	s11	36.3571	95.4542	307	307	321	321	131	131	166	184	249	295	153	167	135	147	294	296	258	262
196	Southeastern	female	s12	36.3395	95.365	273	311	311	311	149	159	198	216	-9	-9	151	155	133	145	294	296	254	268
197	Southeastern	female	s12	36.3395	95.365	251	287	319	349	131	131	152	152	259	297	145	151	129	135	296	298	268	274
198	Southeastern	female	s12	36.3395	95.365	239	243	325	327	153	169	152	200	247	249	153	169	133	133	298	298	258	266
199	Southeastern	male	s13	36.3243	95.2644	265	265	309	363	147	167	168	204	249	297	153	167	121	133	282	288	274	282
200	Southeastern	male	s13	36.3243	95.2644	267	267	319	359	131	141	152	176	245	245	145	153	143	143	296	320	266	266
201	Southeastern	female	s13	36.3243	95.2644	267	267	309	319	147	159	186	186	247	247	151	165	163	163	294	296	262	270
202	Southeastern	female	s13	36.3243	95.2644	267	267	309	309	159	159	166	186	247	247	151	151	145	163	286	296	260	260
203	Southeastern	female	s13	36.3243	95.2644	265	309	321	321	131	147	166	166	247	259	151	199	147	147	298	306	260	280
360	Southeastern	male	s13	36.3243	95.2644	251	251	321	355	131	147	152	196	243	251	145	165	123	135	292	302	260	262
361	Southeastern	female	s13	36.3243	95.2644	241	307	319	351	131	147	152	152	251	261	167	167	137	139	276	288	258	258
362	Southeastern	female	s13	36.3243	95.2644	251	303	317	345	131	147	174	190	241	261	139	151	139	165	292	294	266	274
363	Southeastern	female	s13	36.3243	95.2644	253	265	321	347	131	141	192	212	247	251	165	167	123	155	300	300	266	272
149	Southeastern	male	s2	36.3814	96.4067	271	279	309	319	131	131	152	194	227	295	151	165	133	151	286	286	272	280
150	Southeastern	female	s3	36.3824	96.3824	267	267	361	371	151	167	174	186	225	241	151	151	107	133	290	290	266	268
151	Southeastern	female	s4	36.3781	96.2617	265	269	301	301	147	151	178	198	245	297	153	167	133	133	278	286	258	266
152	Southeastern	female	s4	36.3781	96.2617	253	269	309	309	133	159	186	194	297	297	163	197	139	139	292	292	258	266
153	Southeastern	female	s4	36.3781	96.2617	253	253	309	317	133	133	154	176	251	251	167	167	131	131	286	308	270	270
154	Southeastern	male	s5	36.3746	96.1984	257	259	319	355	131	167	166	194	239	245	139	139	143	143	292	296	258	268
155	Southeastern	female	s5	36.3746	96.1984	249	251	309	319	131	151	166	174	241	243	139	139	131	147	290	304	258	268
156	Southeastern	female	s5	36.3746	96.1984	247	247	309	309	129	131	152	186	241	297	149	165	131	161	304	308	272	280
157	Southeastern	female	s5	36.3746	96.1984	269	275	309	317	131	131	180	180	241	297	151	151	147	147	288	288	262	274
158	Southeastern	female	s5	36.3746	96.1984	249	271	309	309	133	147	174	178	241	259	147	147	125	141	300	304	258	268
159	Southeastern	female	s5	36.3746	96.1984	259	259	321	329	131	161	178	194	243	243	147	147	107	145	284	284	258	258
160	Southeastern	female	s5	36.3746	96.1984	259	287	309	341	151	159	166	200	241	259	169	169	125	135	252	306	260	260
161	Southeastern	female	s5	36.3746	96.1984	255	271	309	309	131	159	166	178	245	299	151	185	131	133	288	290	256	258
162	Southeastern	female	s5	36.3746	96.1984	253	261	309	309	131	131	180	198	243	297	153	153	107	161	286	288	264	280
163	Southeastern	female	s5	36.3746	96.1984	271	271	309	309	131	131	178	202	249	257	153	179	107	145	284	286	258	258
164	Southeastern	female	s5	36.3746	96.1984	255	271	309	347	129	159	190	196	241	299	147	185	131	147	284	286	256	258
165	Southeastern	female	s5	36.3746	96.1984	271	271	341	363	131	149	152	196	259	297	185	185	107	135	284	284	272	280
166	Southeastern	female	s5	36.3746	96.1984	255	255	309	347	129	131	178	190	259	299	151	167	129	147	286	288	258	262
167	Southeastern	female	s5	36.3746	96.1984	251	275	309	319	131	131	168	180	245	297	153	167	107	145	286	288	268	280
238	Southeastern	male	s5	36.3746	96.1984	235	273	325	347	159	159	190	196	241	297	139	149	133	133	290	304	268	284
239	Southeastern	male	s5	36.3746	96.1984	251	265	303	329	131	151	196	196	251	251	139	189	135	145	296	302	258	280
240	Southeastern	male	s5	36.3746	96.1984	257	257	311	319	135	135	174	174	247	251	139	139	107	135	300	308	256	262
241	Southeastern	male	s5	36.3746	96.1984	239	273	311	321	129	129	184	188	247	261	161	165	123	131	296	306	266	280
242	Southeastern	male	s5	36.3746	96.1984	273	273	311	321	131	161	200	200	243	251	149	161	135	147	282	290	256	276
243	Southeastern	male	s5	36.3746	96.1984	241	251	343	353	131	131	176	186	225	225	141	169	109	135	290	300	264	264
244	Southeastern	male	s5	36.3746	96.1984	241	273	317	325	133	133	194	196	261	263	139	151	131	135	288	304	260	266
245	Southeastern	male	s5	36.3746	96.1984	271	271	329	331	131	131	166	200	245	261	139	165	131	141	252	252	266	280
246	Southeastern	female	s5	36.3746	96.1984	247	271	303	311	131	161	198	200	261	301	149	181	129	131	304	304	256	284
247	Southeastern	female	s5	36.3746	96.1984	267	271	303	329	131	167	174	180	243	251	139	151	135	149	290	308	262	272
248	Southeastern	female	s5	36.3746	96.1984	251	269	311	321	131	159	166	204	247	295	139	155	107	109	304	306	280	282
249	Southeastern	female	s5	36.3746	96.1984	241	271	311	321	131	131	198	200	243	261	151	197	129	147	290	306	246	284
250	Southeastern	female	s5	36.3746	96.1984	247	265	311	355	131	151	188	188	225	241	139	161	131	135	292	298	262	280
251	Southeastern	female	s5	36.3746	96.1984	247	261	303	311	131	159	152	176	263	263	139	169	131	143	282	292	256	258
252	Southeastern	female	s5	36.3746	96.1984	251	273	323	351	131	149	186	198	241	241	167	171	127	135	288	298	264	272
253	Southeastern	female	s5	36.3746	96.1984	269	271	317	325	131	159	154	168	241	241	151	171	133	147	304	304	258	274
254	Southeastern	female	s5	36.3746	96.1984	269	271	311	321	131	147	166	178	245	249	151	169	107	147	304	304	256	274
255	Southeastern	female	s5	36.3746	96.1984	259	267	321	373	131	131	166	198	225	249	151	151	107	147	282	304	256	266
256	Southeastern	female	s5	36.3746	96.1984	241	273	303	311	135	151	196	196	225	247	169	169	109	135	286	304	258	268
257	Southeastern	female	s5	36.3746	96.1984	245	269	329	329	151	167	186	196	243	251	139	161	135	145	304	304	258	284
258	Southeastern	female	s5	36.3746	96.1984	245	271	319	331	159	159	166	174	245	249	151	169	133	145	290	298	258	280
168	Southeastern	male	s6	36.3832	96.1356	265	265	309	309	129	129	152	200	241	253	147	149	135	145	286	288	248	280
169	Southeastern	female	s6	36.3832	96.1356	251	251	349	349	159	159	186	196	245	299	151	179	145	145	298	298	264	272
170	Southeastern	female	s6	36.3832	96.1356	253	275	327	339	147	161	152	176	243	297	147	147	145	145	288	296	268	282
171	Southeastern	female	s6	36.3832	96.1356	253	261	319	325	131	135	186	186	241	259	147	147	137	137	284	284	258	264
172	Southeastern	female	s6	36.3832	96.1356	271	271	319	329	131	131	186	204	255	255	151	155	133	133	284	286	258	268
173	Southeastern	female	s6	36.3832	96.1356	261	267	309	319	159	167	152	164	249	257	155	155	145	145	284	286	268	282
174	Southeastern	female	s6	36.3832	96.1356	271	271	333	359	131	159	180	180	243	297	151	157	123	145	286	288	272	272
175	Southeastern	female	s6	36.3832	96.1356	271	271	321	321	129	159	184	194	243	243	151	167	123	145	294	296	272	274
176	Southeastern	female	s6	36.3832	96.1356	253	265	353	353	159	161	188	204	251	253	169	187	137	145	284	286	262	276
177	Southeastern	female	s6	36.3832	96.1356	275	305	309	309	131	159	152	196	225	241	151	151	133	151	286	288	258	266
178	Southeastern	female	s7	36.3832	95.9878	267	267	313	313	131	147	152	174	239	253	165	169	145	145	286	288	258	272
179	Southeastern	male	s7	36.3832	95.9878	243	271	327	327	147	149	184	198	241	241	151	151	141	141	294	306	262	280
180	Southeastern	male	s7	36.3832	95.9878	253	267	319	319	131	159	160	196	243	261	169	169	123	123	294	296	258	272
181	Southeastern	male	s7	36.3832	95.9878	255	271	309	319	131	131	166	166	241	249	153	167	137	137	294	296	258	268
182	Southeastern	male	s7	36.3832	95.9878	275	275	329	329	147	167	182	196	251	253	153	153	135	137	286	296	268	272
183	Southeastern	female	s7	36.3832	95.9878	299	299	313	335	151	159	160	174	251	251	147	187	125	125	286	288	268	284
184	Southeastern	female	s7	36.3832	95.9878	253	265	347	347	159	167	162	172	253	259	151	167	133	161	288	290	258	262
185	Southeastern	female	s7	36.3832	95.9878	249	257	319	345	129	159	152	202	249	259	165	165	135	135	288	288	258	272
186	Southeastern	female	s7	36.3832	95.9878	243	267	351	351	131	151	174	192	251	259	147	169	123	141	266	266	268	268
187	Southeastern	female	s7	36.3832	95.9878	253	255	319	359	131	147	184	190	243	247	165	165	145	145	296	306	258	268
188	Southeastern	female	s7	36.3832	95.9878	253	259	343	347	131	131	164	184	255	255	165	165	123	131	288	290	258	282
189	Southeastern	male	s8	36.3728	95.793	257	265	319	357	131	159	190	198	247	247	153	165	135	155	286	288	270	276
190	Southeastern	female	s9	36.3805	95.7451	265	265	361	361	129	129	182	190	247	259	147	169	107	123	284	286	268	272
191	Southeastern	female	s9	36.3805	95.7451	255	265	347	365	153	159	152	200	251	251	153	171	133	149	286	288	268	272
192	Southeastern	female	s9	36.3805	95.7451	265	271	309	329	147	159	182	186	245	259	169	179	137	137	276	276	258	276
193	Southeastern	female	s9	36.3805	95.7451	267	269	349	351	131	159	166	188	241	249	185	185	121	133	268	268	258	272
