# Supplementary material for: Genetic evidence for male-biased dispersal in the Qinghai toad-headed agamid Phrynocephalus vlangalii and its potential link to individual social interactions
Source: Ecol Evol. 2013 Mar 20;3(5):1219–30. doi: 10.1002/ece3.532 (PMC3678477; doi:10.1002/ece3.532)
Supplement: Supplementary file 3 [file ece30003-1219-SD3.xlsx]

## Sheet: Sheet1
Appendix S3: Raw morphological measurement data.
Sample ID	Sex	migrant/Resident	svl	head length	head width	head depth	belly patch length	belly patch width	tail length	tail tip length
12	female	migrant	52.17	15.55	14.6067	8.08333	14.4967	3.74333	50.2133	12.5633
14	female	migrant	38.73	12.2233	10.08	6.55	13.7867	1.23667	42.6167	14.3867
27	female	migrant	56.0267	15.59	13.5967	7.26667	17.65	4.56	48.43	11.8433
45	female	migrant	53.65	16.3833	14.41	8.85	26.4233	7.91333	51.1733	16.9
48	female	migrant	55.29	15.5967	15.09	8.92	27.2	7.5	55.2667	14.7933
49	female	migrant	55.5533	15.6333	13.9433	8.41	25.56	4.65667	48.82	17.3467
56	female	migrant	52.4133	15.36	13.6667	8.10667	22.2733	6.13333	47.7833	14.6133
81	female	migrant	53.62	15.0567	13.66	7.91333	19.54	5.58667	50.25	14.3433
93	female	migrant	51.0733	14.67	13.2633	7.81333	21.6033	6.10333	46.3933	15.74
94	female	migrant	52.04	14.7433	13.1867	8.07	19.43	5.63	47.8367	12.75
101	female	migrant	39.6867	13.6033	10.08	6.52667	6.37	0.616667	41.16	8.73667
102	female	migrant	47.1633	13.96	11.0567	7.35667	14.2033	2.07333	38.21	14.09
119	female	migrant	37.74	12.18	8.99667	5.75333	5.44667	1.05333	39.4733	12.1267
130	female	migrant	43.89	13.7267	11.2033	6.97	20.27	2.96	49.8967	15.1067
135	female	migrant	40.3333	12.9667	10.6033	6.50333	12.62	3.73667	49.66	15.26
139	female	migrant	49.4767	15.8367	13.5767	8.44333	19.38	6.8	56.5767	21.4633
160	female	migrant	60.1367	18.3533	14.835	8.57	29.5067	7.51667	59.7567	18.61
169	female	migrant	53.8667	16.97	15.67	8.46	24.0267	5.99	57.91	16.73
176	female	migrant	na	14.4467	12.99	8.55	22.66	5.39667	55.2233	18.41
183	female	migrant	53.35	16.3733	14.4933	8.32667	30.57	na	56.0733	19.8233
184	female	migrant	54.1333	15.5233	14.2733	9.53667	27.3133	8.59333	54.6467	19.7967
193	female	migrant	43.86	12.8867	11.12	7.04333	17.2467	4.89667	46.4133	21.16
206	female	migrant	43.2133	14.8967	11.5567	7.06	12.6367	4.12333	46.0233	17.0267
207	female	migrant	51.86	16.7933	14.1233	8.48333	23.5367	6.83667	49.1933	14.1033
224	female	migrant	44.36	13.0867	11.23	7.07667	19.2	3.84333	49	20.5433
1	female	resident	48.7333	14.87	13.28	8.22667	23.7667	6.39667	48.7467	10.1233
3	female	resident	43.3267	14.2967	10.3667	6.3	8.86	2.83667	43.64	14.2233
5	female	resident	57.11	16.3667	14.3367	8.44	20.5467	4.4	54.8267	19.9133
6	female	resident	51.8	15.7967	15.27	7.92333	14.2477	5.35333	47.6633	13.4467
7	female	resident	55.0067	16.05	14.75	7.95333	20.0167	na	52.6933	17.2533
8	female	resident	45.97	15.2467	12.7033	7.34667	16.3333	4.71	45.7333	15.56
19	female	resident	58.2133	17.5433	16.3133	8.08	20.3633	6.64	57.6333	19.18
21	female	resident	40.5733	16.5367	14.3433	7.74667	21.11	3.86667	52.4167	16.6433
22	female	resident	52.2167	16.3567	13.62	7.94	19.8633	6.13667	48.65	17.25
23	female	resident	50.5833	15.47	12.58	7.32667	6.76	1.4	50.98	15.94
24	female	resident	51.9067	14.7533	12.5367	7.9	23.88	5.78	53.17	15.92
28	female	resident	48.09	14.83	12.2267	6.75	13.0733	2.32333	45.4867	15.0833
29	female	resident	49.2167	14.9067	12.77	7.14	10.8633	2.11333	47.61	16.2633
30	female	resident	45.32	13.7367	11.24	6.53667	13.0233	1.29	46.2867	15.6867
32	female	resident	52.8167	15.61	13.61	9.21	25.39	5.11667	53.23	19.51
33	female	resident	53.83	15.7867	14.1367	8.34	16.7933	4.14333	53.7567	16.6867
34	female	resident	51.1	14.3833	12.2233	7.67	24.6633	5.92333	50.2833	14.7567
37	female	resident	54.01	15.3233	14.2533	7.90667	24.6333	8.31	53.4067	10.5267
38	female	resident	51.6033	15.64	13.88	7.64	21.55	6.7	52.0567	17.25
39	female	resident	48.57	14.65	12.42	7.36333	13.87	4.98667	49.3567	10.63
40	female	resident	40.01	12.9567	10.9367	4.95	15.3133	4.20667	31.2	14.43
41	female	resident	39.14	12.8467	9.87333	6.54333	6.13667	1.15	42.6067	13.9633
42	female	resident	42.79	13.6367	10.7133	6.80333	15.6033	2.88667	45.4933	15.17
43	female	resident	53.5133	15.23	14.4133	8.82	23.8967	5.28667	50.29	14.45
44	female	resident	46.1467	13.8467	11.7133	7.00667	16.7967	3.44333	45.5167	8.51
46	female	resident	51.0467	15.2667	14.7133	8.29	16.39	5.99	52.21	15.7233
47	female	resident	45.5533	13.4067	12.6067	7.19	16.9233	4.16333	48.21	14.8067
57	female	resident	52.1833	16.2667	13.5767	7.99333	20.69	4.97	50.07	13.6433
58	female	resident	57.1167	17.4067	12.85	8.02	20.29	5.78333	56.18	18.7767
59	female	resident	48.2	13.9433	12.19	6.97	12.55	1.59333	45.4533	7.19
60	female	resident	55.9167	16.72	13.63	9.36667	26.7833	8.81	53.0233	15.2367
65	female	resident	45.8667	14.8267	10.9367	6.71667	17.22	6.76333	47.09	14.5067
66	female	resident	38.8833	13.2667	10.11	6.64	16.7433	4.60667	45.28	12.8167
67	female	resident	53.5567	15.9867	13.7267	7.82333	23.7	4.22	48.3567	17.3117
68	female	resident	50.39	15.8367	12.5333	8.48	18.5933	2.83333	51.2333	13.8567
69	female	resident	51.7533	15.4533	14.9733	7.77	22.3433	5.00667	50.8033	16.66
70	female	resident	55.7533	16.8267	13.54	8.47333	17.69	4.53	52.1233	13.4233
71	female	resident	48.2333	14.4533	11.6767	7.2	14.7967	2.85	49.0933	14.2867
72	female	resident	54.24	17.22	13.7833	8.49333	22.6467	6.14	57.3633	16.7467
76	female	resident	44.8367	14.5767	11.3567	7.37	15.9333	2.01333	44.35	16.33
77	female	resident	47.7567	13.6267	11.67	8.01667	20.7	4.58	49.1633	17.32
78	female	resident	54.4567	16.2333	14.4667	8.57667	22.3067	5.50333	50.5	15.57
83	female	resident	37.16	12.6133	9.36333	5.80333	10.4933	1.93	40.4	10.37
84	female	resident	41.79	12.35	10.1767	6.87333	21.6367	4	47.9333	16.6967
85	female	resident	55.9567	16.3633	14.74	7.85	23.1367	3.03333	53.5033	11.6133
88	female	resident	58.7767	16.48	15.3567	8.1	26.8033	6.69667	53.1033	14.0533
89	female	resident	49.9633	13.5433	12.7133	8.25333	19.47	4.84667	46.4533	14.8133
90	female	resident	36.65	11.6833	10.0033	6.41667	11.35	3.37333	37.0433	8.29
91	female	resident	46.8567	14.2367	11.1533	7.1	13.78	3.48333	45.31	15.3467
95	female	resident	52.6367	15.6267	12.4533	7.55	28.4	5.15333	50.8433	14.5233
96	female	resident	47.2567	14.68	11.8633	7.44667	15.4233	3.29	49.2967	11.3633
97	female	resident	48.2	14.5733	11.5067	6.93333	12.6367	3.44	43.72	13.1333
98	female	resident	50.71	14.85	11.99	7.51333	21.8433	4.36	49.6433	12.7067
99	female	resident	50.48	15.1067	11.8133	7.32333	na	na	51.8133	17.61
103	female	resident	58.7333	16.32	14.8667	8.41667	25.3933	7.84667	53.5733	13.6967
104	female	resident	51.6333	15.08	12.95	7.62333	19.7033	3.74667	53.68	17.5867
105	female	resident	54.45	14.5267	15.9733	8.34	32.8833	10.3	39.77	15.2433
106	female	resident	58.6133	16.85	14.4867	8.74667	18.6133	7.12	48.8167	17.7967
107	female	resident	41.7033	13.3633	10.45	6.98	3.92	4.47333	46.5733	18.2067
112	female	resident	54.22	14.86	15.2367	8.45	20.4633	3.81667	53.7267	17.5967
113	female	resident	54.6267	16.23	13.4733	8.12333	23.74	5.77	50.8933	17.9567
114	female	resident	52.3567	14.49	10.71	7.80667	23.2367	2.82333	48.4333	18.68
115	female	resident	49.2433	14.47	10.53	7.25	18.54	6.41	49.4633	15.54
116	female	resident	41.3833	12.7367	10.87	6.72333	14.76	2.97	45.0133	13.4533
117	female	resident	42.6767	13.7267	10.76	6.66667	4.69667	0.55	46.6933	15.49
118	female	resident	49.8833	15.35	10.9633	6.84	na	na	37.1867	3.71
120	female	resident	42.4367	14.6367	11.27	6.72	10.6467	2.78667	44.1867	14.5367
125	female	resident	61.8633	16.9967	14.8967	8.24	25.8533	7.59	50.87	17.8367
126	female	resident	58.4867	16.8333	15.31	8.08	24.7467	6.08	54.57	21.24
127	female	resident	54.3133	15.5467	12.8067	8.53333	23.95	7.53	51.0933	15.4667
128	female	resident	58.8267	16.67	13.36	8.13	20.3967	5.22333	59.2833	18.37
129	female	resident	43.7967	12.7467	9.73667	5.89667	8.85333	1.44667	43.8567	13.4733
133	female	resident	48.6567	14.31	11.66	7.41	16.27	2.29667	48.4867	13.4667
134	female	resident	57.41	16.0333	13.9833	9.95333	18.71	3.90667	50.0567	18.8267
137	female	resident	47.7867	13.82	11.5367	7.51333	24.3533	4.56	47.5433	14.79
138	female	resident	53.7067	16.4567	12.7467	7.85667	22.7833	8.85	60.2033	24.59
140	female	resident	53.54	15.6067	12.33	7.7	16.2067	4.64333	51.1833	20.9667
141	female	resident	47.4167	14.6467	11.7733	6.97	17.4633	6.90667	46.1567	11.1033
143	female	resident	52.5133	15.5333	13.1367	7.97333	22.9233	7.75333	53.51	16.2833
144	female	resident	25.6233	9.43333	7.90333	7.62333	5.50333	1.2	13.7467	na
145	female	resident	27.5033	10.1667	6.91333	4.75667	5.25	1.23333	12.6533	na
150	female	resident	66.1	15.5333	14.6633	13.55	30.7867	8.50333	65.8767	27.5933
151	female	resident	70.2267	20.24	19.79	9.39333	37.28	8.10667	72.1733	18.7133
152	female	resident	63.2833	17.7433	15.5367	9.09333	21.3933	5.05333	65.31	15.0767
153	female	resident	47.5	14.5667	11.4967	7.46333	14.64	5.51667	54.7167	21.6967
155	female	resident	54.6967	14.9767	13.5833	9.19333	27.9933	6.78	56.8333	21.1833
156	female	resident	59.4667	16.6467	17.12	9.29	22.22	5.81333	65.19	24.2733
157	female	resident	49.1867	15.2633	13.19	6.83	19.73	2.37667	58.8	23.76
158	female	resident	52.59	16.0233	13.83	8.93	28.3267	6.33	57.5167	17.04
159	female	resident	51.5867	12.6233	12.8067	9.81667	21.5867	6.31333	56.1467	22.4333
161	female	resident	47.23	13.4633	10.9133	6.53	20.24	3.70333	50.72	17.6767
162	female	resident	61.2467	18.1267	14.18	10.3833	24.88	5.59	53.4833	22.1933
163	female	resident	49.6633	14.62	13.46	9.60333	16.5867	5.06667	47.6667	17.5133
164	female	resident	54.6133	16.2733	14.5433	8.28667	22.2833	5.23333	58.0967	19.4233
165	female	resident	48.2267	14.74	11.57	7.48667	15.3567	2.58667	37.5633	17.0467
166	female	resident	50.73	15.15	11.7	8.14333	22.63	5.50333	52.9467	19.8933
167	female	resident	44.9167	13.8733	11.2267	6.54	15.5667	4.24	44.7433	18.6033
170	female	resident	58.4667	17.0367	13.7967	9.13	21.5567	6.45667	50.36	19.1867
171	female	resident	48.7833	14.45	11.5167	7.68333	8.94667	2.23333	50.5567	16.63
172	female	resident	38.83	12.6233	9.66	5.83333	11.3533	2.95667	33.05	na
173	female	resident	53.57	16.26	14.36	7.82	29.8267	5.8	56.8633	22.26
174	female	resident	51.4167	14.72	13.9567	8.55	27.4933	7.68667	50.5967	14.0767
175	female	resident	55.65	16.99	15.1567	10.1	26.2133	9.48	57.3867	19.65
177	female	resident	58.3133	16.7133	15.6433	7.77333	13.56	3.27667	57.9167	19.6
178	female	resident	52.4967	15.2133	14.05	8.18333	26.88	5.74667	55.0933	18.79
185	female	resident	52.88	15.6633	14.5167	7.40333	19.6067	5.64333	51.5767	22.1067
186	female	resident	49.3633	14.6033	11.1533	7.07667	17.45	3.41333	51.8033	18.0633
187	female	resident	45.5067	13.6133	11.8233	6.98	21.5367	3.18	49.48	19.1933
188	female	resident	42.1333	13.1733	13.42	6.55667	na	na	na	na
190	female	resident	53.6033	14.9967	15.2	7.82	28.3433	8.3	51.3467	9.58
191	female	resident	53.6567	16.4867	15.8333	9.55667	29.73	8.16667	55.6133	19.4367
192	female	resident	56.2533	15.8533	14.7767	8.93333	29.69	11.2667	60.0867	20.6333
194	female	resident	43.9633	14.38	11.7667	7.69333	13.31	2.67	49.4667	16.3933
195	female	resident	57.09	15.97	15.8333	8.23667	31.32	9.61333	59.1267	18.18
196	female	resident	57.6267	16.88	13.9	8.7	32.48	9.57	63.5833	25.5667
197	female	resident	50.2	14.8333	10.8467	9.47333	24.19	5.3	51.5933	18.1467
198	female	resident	38.84	12.8667	10.22	6.4	18.4833	5.84333	42.8033	14.3567
201	female	resident	na	15.9133	13.45	8.43667	23.7167	8.06333	51.1167	12.8367
202	female	resident	53.6567	15.33	14.02	8.77667	28.38	8.69333	46.4167	11.8067
203	female	resident	45.32	13.8567	11.84	6.64	19.22	2.93333	46.0133	11.81
205	female	resident	53.0833	15.7967	13.1033	8.38667	20.18	5.02667	51.63	14.4433
210	female	resident	57.3033	17.6567	15.78	8.54333	20.85	8.03333	52.19	19.51
211	female	resident	52.8567	15.3567	13.39	8.54333	33.7	5.12667	51.7	17.8733
212	female	resident	48.4367	13.5667	12.4	7.98	21.42	2.72	48.7667	17.4967
213	female	resident	46.1267	12.5267	12.7867	8.86333	17.1767	4.54	48.3767	13.8533
214	female	resident	42.2533	13.26	10.6133	7.55333	10.47	2.6	49.49	20.6467
218	female	resident	53.8467	16.28	12.67	8.16667	20.3967	6.04	48.9433	13.52
219	female	resident	43.7667	14.3833	11.7067	6.88333	11.2333	3.90333	39.6233	13.68
220	female	resident	28.6633	10.6367	7.32667	4.48333	3.42	0.82	19.8167	na
221	female	resident	56.6233	16.4667	12.7367	8.33	20.16	4.61	52.44	12.5067
222	female	resident	54.59	16.6367	15.2467	8.65667	24.99	8.65667	50.71	18.38
223	female	resident	45.92	14.6967	12.28	7.35	10.5767	2.47	45.9933	13.6467
232	female	resident	46.5067	13.2567	11.31	7.69333	15.7933	2.37667	46.7733	9.55667
233	female	resident	52.2633	15.3733	12.15	7.25	18.1867	6.50667	46.55	12.3667
234	female	resident	27.5033	9.02667	7.49667	4.87333	6.65667	0.94	16.5433	na
235	female	resident	57.65	16.31	15.3733	8.80667	25.5567	7.57333	60.7967	16.55
9	male	migrant	47.11	15.4567	12.9	6.79333	23.71	7.37667	50.28	15.21
10	male	migrant	42.3533	13.21	9.95	6.71333	na	na	44.3567	17.0667
25	male	migrant	52.0333	15.7367	13.4467	8.56333	23.71	7.33333	57.5867	21.85
35	male	migrant	55.3133	17.7733	14.5767	8.90333	24.6767	9.84667	57.6467	18.6333
36	male	migrant	51.9133	16.5233	14.7333	8.45667	21.15	7.96667	54.7533	18.51
55	male	migrant	53.2367	16.7967	15.3233	8.96667	21.597	7.86	56.04	22.4067
75	male	migrant	50.2167	15.4533	14.6933	8.09333	19.5733	7.30667	53.8367	19.1067
79	male	migrant	53.75	16.5233	15.1933	9.28333	20.9467	6.85	53.79	19.7633
80	male	migrant	53.7133	16.6033	13.4467	8.36	22.59	6.63667	58.58	20.2367
86	male	migrant	55.1333	17.1167	15.3367	8.85333	23.22	8.31667	61.5367	24.04
87	male	migrant	49.6467	15.6067	12.0033	8.05	20.8167	7.29667	51.4367	16.0767
110	male	migrant	55.6833	16.33	14.87	8.72667	26.5867	9.72	62.5833	20
111	male	migrant	54.5967	17.23	13.76	8.23333	22.5567	7.96	56.55	21.5267
123	male	migrant	55.7767	17.49	15.35	9.22	21.93	7.53333	63.95	23.9633
179	male	migrant	47.3	14.7467	11.8567	7.94333	26.5733	9.65	55.2833	24.6433
199	male	migrant	46.78	15.4867	14.1867	7.7	17.61	7.01333	54.5933	21.52
208	male	migrant	49.47	15.0533	12.76	7.58	20.9433	6.42667	53.82	21.28
209	male	migrant	52.2767	16.6667	14.46	8.40667	17.2633	4.81333	59.88	17.65
230	male	migrant	50.1633	15.4533	12.9067	7.55333	22.4933	7.13	53.1133	18.2067
231	male	migrant	49.2133	16.1567	12.84	7.88	20.2767	8.57667	55.9667	17.1733
2	male	resident	42.4333	13.31	10.3267	6.57333	13.4333	6.49333	50.2367	21.85
4	male	resident	54.7633	15.5433	15.1133	8.41333	22.7467	7.23333	53.8633	12.93
13	male	resident	52.8767	15.9333	14.5133	8.90333	24.78	7.85	59.5533	21.6367
20	male	resident	49.66	16.65	13.56	8.81333	21.3533	7.08333	54.5767	19.8167
31	male	resident	54.6067	17.7567	16.2267	9.53667	21.67	8.82	58.15	17.32
53	male	resident	52.7633	16.4767	13.5633	8.17333	22.1533	8.65	58.48	19.7633
54	male	resident	50.48	11.7833	12.4133	7.64667	20.57	5.75667	50.5833	18.74
61	male	resident	48.3533	15.74	13.6667	8.32333	23.76	7.17667	52.4767	21.22
62	male	resident	49.1033	15.0167	12.8733	7.62333	18.3667	7.79667	53.08	19.5913
63	male	resident	50.5767	15.61	12.2033	8.24	19.75	7.67	53.6333	15.6533
64	male	resident	42.8933	13.1107	10.5667	6.89333	18.7367	5.83	46.8033	14.32
73	male	resident	50.4567	15.83	13.8267	8.55667	18.9467	7.45333	38.88	na
74	male	resident	49.0833	15.4133	11.69	7.30667	18.8233	5.30667	56.5967	17.8633
92	male	resident	56.6433	16.7233	14.4067	8.46	19.7233	7.63667	57.4433	21.2733
100	male	resident	46.5567	15.9067	11.6667	7.69	25.5067	8.24	50.52	11.3133
121	male	resident	52.73	16.3733	13.67	7.9	22.6233	7.08667	58.3367	20.4533
122	male	resident	56.5333	16.4533	13.8033	8.70333	19.4433	7.58667	57.32	na
124	male	resident	47.3133	14.73	11.6033	6.58333	24.8367	7.27	51.7767	22.5333
131	male	resident	51.2933	15.2467	12.8	8.36333	22.2033	6.63667	59.6567	23.8033
132	male	resident	54.7167	17.5867	14.38	8.49333	23.1467	6.77	55.4	15.91
136	male	resident	52.2233	16.2933	14.61	9.69	23.42	7.14667	58.1267	20.29
149	male	resident	60.4733	16.7667	14.8267	8.22	23.5133	7.24	68.6867	28.65
154	male	resident	57.1467	17.54	14.3033	9.69	24.42	7.85333	66.95	na
168	male	resident	56.2867	17.6167	14.6467	8.56333	24.33	9.48667	63.6767	25.6133
180	male	resident	47.6067	14.5533	11.5533	8.13333	24.7833	5.38333	55.43	22.8367
181	male	resident	51.25	15.44	12.3833	8.51667	26.2	7.38667	57.5233	26.3
182	male	resident	44.7867	13.2967	10.4367	6.62333	16.4867	5.34	52.2467	25.5133
189	male	resident	44.82	14.1167	10.98	5.93333	13.72	5.16	49.44	15.51
200	male	resident	51.21	15.0433	14.4567	8.97	28.5767	9.75333	59.8567	23.4133
204	male	resident	38.46	12.3533	10.4867	7.32667	15.65	3.28	43.64	14.0933
215	male	resident	51.07	15.67	12.8767	7.87667	23.5	10.64	55.3933	22.8433
216	male	resident	46.0267	14.4667	14.0167	7.29333	16.7733	6.28333	50.9467	16.16
217	male	resident	50.91	16.2767	12.83	8.46	18.77	5.52667	59.22	21.1833
Note. Only speciemens (n=219) from 2010 were used in morphological study. Among them, five specimens were demaged and therefore were not used.
